# Supplementary material for: Pros and Cons of Pharmacological Manipulation of cGMP-PDEs in the Prevention and Treatment of Breast Cancer
Source: Int J Mol Sci. 2021 Dec 27;23(1):262. doi: 10.3390/ijms23010262 (PMC8745278; doi:10.3390/ijms23010262)
Supplement: Supplementary file 1 [file ijms-23-00262-s001.zip]

Archive with 1 entries (1 files):
- ijms-1504796-sup.pdf
